# Supplementary material for: Interventions across the Retirement Transition for Improving Well-Being: A Scoping Review
Source: Int J Environ Res Public Health. 2020 Jun 17;17(12):4341. doi: 10.3390/ijerph17124341 (PMC7344699; doi:10.3390/ijerph17124341)
Supplement: Supplementary file 1 [file ijerph-17-04341-s001.zip]

Archive with 3 entries (3 files):
- Online supplement 1 Search strategies.docx
- Online supplement 2 MMAT assessment of experimental designs.rtf
- Online supplement 3 AMSTAR assessment of systematic reviews..rtf
